# Supplementary material for: Mortality profiles in a country facing epidemiological transition: An analysis of registered data
Source: BMC Public Health. 2009 Feb 2;9:47. doi: 10.1186/1471-2458-9-47 (PMC2640471; doi:10.1186/1471-2458-9-47)
Supplement: Additional File 1 — Total Number and proportion of deaths assigned to 'Signs, Symptoms and Ill defined conditions' (SSIDC) for the uncorrected data, by age group and by year. The data describe in detail the yearly total number and proportion of deaths assigned signs, symptoms and ill defined conditions for the uncorrected data, by age group and by year, for the period 1996–2000 [file 1471-2458-9-47-S1.xls]

## Sheet: Hoja1
Additional File 1. Total Number and proportion of deaths assigned to ´Symptoms, signs and Ill defined conditions´ (SSIDC) for the un-corrected data, by age group and by year.
	1996			1997			1998			1999			2000			Total
Age group (yrs)	SSIDC deaths (No.)	SSIDC deaths (%)	Total deaths (No.)	SSIDC deaths (No.)	SSIDC deaths (%)	Total deaths	SSIDC deaths (No.)	SSIDC deaths (%)	Total deaths	SSIDC deaths (No.)	SSIDC deaths (%)	Total deaths	SSIDC deaths (No.)	SSIDC deaths (%)	Total deaths	SSIDC deaths (No.)	SSIDC deaths (%)	Total deaths
00 - 00	4711	36.0278	13076	4144	35.6259	11632	3100	30.7479	10082	2216	24.6168	9002	1373	18.432	7449	15544	30.3351	51241
01 - 04	1306	31.6836	4122	1376	33.3172	4130	1112	27.8139	3998	686	23.5334	2915	449	17.0269	2637	4929	27.6879	17802
05 - 09	333	25	1332	367	27.2053	1349	247	19.3878	1274	175	15.2306	1149	124	10.9929	1128	1246	19.9936	6232
10 - 14	230	21.0623	1092	265	24.4465	1084	174	16.5399	1052	140	13.6187	1028	98	9.96948	983	907	17.3125	5239
15 - 19	316	16.2134	1949	329	17.9781	1830	282	15.5629	1812	214	12.5073	1711	125	8.04376	1554	1266	14.2954	8856
20 - 24	369	14.6139	2525	415	16.4813	2518	382	15.6429	2442	252	10.8808	2316	191	8.74943	2183	1609	13.4262	11984
25 - 29	400	15.4979	2581	470	18.0215	2608	317	13.2193	2398	241	10.2684	2347	198	8.71863	2271	1626	13.3224	12205
30 - 34	424	16	2650	440	17.8138	2470	373	14.7489	2529	231	9.514	2428	212	8.87401	2389	1680	13.4767	12466
35 - 39	475	17.1666	2767	543	19.9047	2728	400	15.0773	2653	299	11.1194	2689	239	9.37991	2548	1956	14.6134	13385
40 - 44	513	18.1529	2826	576	20.4183	2821	450	15.8954	2831	309	11.4614	2696	260	9.59764	2709	2108	15.184	13883
45 - 49	602	18.2038	3307	625	20.512	3047	487	15.3289	3177	373	11.5195	3238	280	9.04101	3097	2367	14.9187	15866
50 - 54	711	19.4262	3660	695	20.1449	3450	614	16.6486	3688	388	11.0699	3505	378	10.3989	3635	2786	15.5313	17938
55 - 59	801	18.1017	4425	783	19.575	4000	697	16.8033	4148	482	11.9366	4038	429	10.8169	3966	3192	15.5125	20577
60 - 64	986	18.5548	5314	1102	21.4941	5127	896	17.4932	5122	636	12.748	4989	567	11.5714	4900	4187	16.4506	25452
65 - 69	1148	17.9291	6403	1290	20.5906	6265	1121	17.3021	6479	805	12.9776	6203	709	11.279	6286	5073	16.0355	31636
70 - 74	1164	17.3628	6704	1350	19.8617	6797	1271	17.5021	7262	954	13.3427	7150	877	11.7813	7444	5616	15.8837	35357
75 - 79	1466	19.5077	7515	1614	21.7257	7429	1480	18.0642	8193	1114	14.0214	7945	978	12.3469	7921	6652	17.0551	39003
≥80	3992	20.6476	19334	4523	23.4486	19289	4264	19.8946	21433	3245	16.0978	20158	2748	13.3379	20603	18772	18.6199	100817
Unknown	475	43.4982	1092	551	46.4587	1186	338	37.6392	898	284	27.5194	1032	170	24.6377	690	1818	37.1172	4898
Total	20422	22.0364	92674	21458	23.906	89760	18005	19.6838	91471	13044	15.073	86539	10405	12.3292	84393	83334	18.7336	444837
