# Supplementary material for: Mortality profiles in a country facing epidemiological transition: An analysis of registered data
Source: BMC Public Health. 2009 Feb 2;9:47. doi: 10.1186/1471-2458-9-47 (PMC2640471; doi:10.1186/1471-2458-9-47)
Supplement: Additional file 2 — Abridged CELADE life table for Peru, Period 1995–2000. The data provided present summary information including the age in (years), central rate, probability of dying, deaths, stable population; time lived and life expectancy by age and sex for the period 1995–2000. [file 1471-2458-9-47-S2.xls]

## Sheet: Hoja1
Additional file 2. Abridged CELADE life table for Peru, Period 1995-2000
Age (years)		Central rate	Probability of dying	Survivors	Deaths	Stable population	Time lived	Life expectancy
MALES
0	1	0.04479	0.0432	100000	4320	96445	6599983	66
1	4	0.00517	0.02041	95680	1953	377862	6503538	67.97
5	5	0.00132	0.00657	93727	616	467097	6125677	65.36
10	5	0.00086	0.00428	93111	398	464560	5658580	60.77
15	5	0.00136	0.00678	92713	629	461992	5194020	56.02
20	5	0.0021	0.01047	92084	964	458010	4732028	51.39
25	5	0.00252	0.01254	91120	1142	452744	4274018	46.91
30	5	0.00292	0.01449	89978	1304	446629	3821273	42.47
35	5	0.00364	0.01801	88674	1597	439376	3374644	38.06
40	5	0.00472	0.02333	87077	2031	430305	2935268	33.71
45	5	0.00651	0.03201	85045	2722	418423	2504963	29.45
50	5	0.00924	0.04514	82324	3716	402329	2086540	25.35
55	5	0.01377	0.06658	78608	5233	379956	1684211	21.43
60	5	0.02059	0.0979	73374	7184	348913	1304256	17.78
65	5	0.03204	0.14831	66191	9817	306413	955343	14.43
70	5	0.04812	0.21477	56374	12108	251603	648930	11.51
75	5	0.07058	0.29997	44267	13279	188137	397327	8.98
80	w	0.14813	1	30988	30988	209190	209190	6.75
FEMALES
0	1	0.03515	0.03414	100000	3414	97130	7089992	70.9
1	4	0.0044	0.0174	96586	1681	382082	6992863	72.4
5	5	0.00097	0.00484	94905	460	473376	6610780	69.66
10	5	0.00068	0.0034	94445	321	471425	6137404	64.98
15	5	0.00086	0.00429	94125	404	469613	5665979	60.2
20	5	0.00114	0.00569	93721	534	467270	5196366	55.45
25	5	0.00143	0.00711	93187	662	464281	4729095	50.75
30	5	0.00176	0.00875	92525	809	460603	4264814	46.09
35	5	0.00232	0.01151	91716	1056	455940	3804211	41.48
40	5	0.00313	0.01552	90660	1407	449783	3348271	36.93
45	5	0.00435	0.02152	89253	1921	441465	2898488	32.47
50	5	0.00611	0.0301	87333	2629	430091	2457024	28.13
55	5	0.00923	0.0451	84704	3820	413968	2026933	23.93
60	5	0.0144	0.06951	80884	5622	390363	1612965	19.94
65	5	0.02341	0.11058	75262	8322	355503	1222602	16.24
70	5	0.03711	0.16981	66939	11367	306279	867099	12.95
75	5	0.05438	0.23935	55572	13301	244608	560820	10.09
80	w	0.13368	1	42271	42271	316212	316212	7.48
