# Supplementary material for: Mortality profiles in a country facing epidemiological transition: An analysis of registered data
Source: BMC Public Health. 2009 Feb 2;9:47. doi: 10.1186/1471-2458-9-47 (PMC2640471; doi:10.1186/1471-2458-9-47)
Supplement: Additional File 3 — Standardized death rate and population by department and by year. This file represents standardized death rate and population by department and region, and by year for the period 1996–2000. [file 1471-2458-9-47-S3.xls]

## Sheet: Hoja1
Additional File 3. Standarized death rate and population by department and by year.
		1996		1997		1998		1999		2000
	Department	Standardized death rate	Population	Standardized death rate	Population	Standardized death rate	Population	Standardized death rate	Population	Standardized death rate	Population
Coast
	Callao	567.478	708592	549.374	722555	531.258	735837	512.592	748784	582.733	761738
	Ica	699.723	621137	690.895	632146	679.983	643141	670.561	654144	660.075	665180
	La Libertad	755.539	1375162	746.195	1396862	736.367	1418398	727.987	1439972	718.332	1461786
	Lambayeque	805.951	1027566	793.453	1046563	781.364	1064755	769.568	1081714	757.8	1097010
	Lima	570.467	6960939	561.263	7091435	552.062	7222790	543.106	7354471	533.904	7485958
	Moquegua	768.491	139121	750.469	141706	739.052	144399	723.475	147224	709.542	150202
	Piura	1067.03	1499925	1038.77	1521384	1011.54	1543002	983.579	1565061	957.018	1587848
	Tacna	758.528	249411	736.912	256709	726.075	264047	708.565	271451	688.57	278946
	Tumbes	830.72	175234	821.467	179726	817.72	184187	801.327	188641	793.258	193117
Andes
	Ancash	935.51	1026140	913.374	1038195	891.478	1051018	869.328	1064426	846.035	1078235
	Apurimac	1256.33	416077	1225.83	423590	1190.86	431712	1160.52	439978	1130.02	447923
	Arequipa	725.998	1004199	720.639	1021994	715.039	1039724	709.811	1056859	703.324	1072871
	Ayacucho	1245.32	516792	1225.37	519262	1202.43	522907	1179.35	527734	1159.41	533753
	Cajamarca	983.562	1375406	961.574	1397334	938.449	1419572	915.981	1441322	892.596	1461786
	Cusco	1407.14	1126929	1376.77	1140271	1345.04	1153371	1314.88	1166557	1284.65	1180158
	Huancavelica	1639.11	414069	1612.79	416946	1586.39	420172	1560.09	424116	1533.91	429148
	Huanuco	1138.85	735082	1125.71	749144	1109.58	762758	1095.41	775903	1080.69	788560
	Junin	978.733	1156059	968.108	1171698	957.068	1187279	947.931	1202663	937.653	1217708
	Pasco	1152.97	249190	1119.8	249786	1085.32	250568	1056.14	252066	1021.7	254807
	Puno	1241.49	1166447	1238.24	1182433	1233.86	1198581	1229.17	1214830	1225.83	1231119
Rainforest
	Amazonas	1030.15	382185	1029.74	389901	1026.95	397659	1025.19	405396	1021.56	413053
	Loreto	1015.8	807774	1037.74	826960	1059.15	845645	1078.28	863390	1099.88	879754
	Madre de Dios	1033.8	82092	1023.56	85165	1007.67	88118	991.529	91004	974.517	93876
	San Martin	985.84	654943	948.522	676385	911.096	696737	876.359	715514	839.652	732234
	Ucayali	1105.75	387200	1093.98	402895	1074.08	417899	1058.88	431393	1045.97	442559
	Total	876.694	24257671	862.485	24681045	847.874	25104276	833.751	25524613	822.139	25939329
